# Supplementary material for: Sequence-to-function deep learning frameworks for engineered riboregulators
Source: Nat Commun. 2020 Oct 7;11:5058. doi: 10.1038/s41467-020-18676-2 (PMC7541510; doi:10.1038/s41467-020-18676-2)
Supplement: Supplementary file 5 — Source Data File [file 41467_2020_18676_MOESM5_ESM.xlsx]

## Sheet: Figure 4G
Type	Toehold Sequence	Experimental fold change (triplicate)
good	GTATTGTTATAGCGGCCTTCTGTAAAACACAACAGAGGAGAGTGTTTATGAGAAGGCCG	1.96441
good	ATACTGTGAAATTCCATCTAGTATTGTTATAACAGAGGAGAATAACAATGCTAGATGGA	3.23692
good	AGAAGAATCACCAGGAGTCAAATAACTTCTAACAGAGGAGAAGAAGTATGTTGACTCCT	1.70625
good	TTTTAATAGAAAAGTCCTAGGTTGAAGATAAACAGAGGAGATATCTTATGCCTAGGACT	1.47992
good	GTTTGAGATTAGACTTCCTAAACAATCTATAACAGAGGAGAATAGATATGTTAGGAAGT	2.12926
good	AAGGTTTGAGATTAGACTTCCTAAACAATCAACAGAGGAGAGATTGTATGGGAAGTCTA	1.55432
good	CTGATAACTAGCGCATATACCTGCACCAATAACAGAGGAGAATTGGTATGGGTATATGC	4.18444
good	CGAGGAGAATTAGTCTGAGTCTGATAACTAAACAGAGGAGATAGTTAATGGACTCAGAC	1.27166
bad	GAAATTCCATCTAGTATTGTTATAGCGGCCAACAGAGGAGAGGCCGCATGAACAATACT	2.17996
bad	TTATAGCGGCCTTCTGTAAAACACGCACAGAACAGAGGAGACTGTGCATGTTTTACAGA	2.67482
bad	CTGTCCAACCTGAAGAAGAATCACCAGGAGAACAGAGGAGACTCCTGATGATTCTTCTT	1.00864
bad	AGCTGTCCAACCTGAAGAAGAATCACCAGGAACAGAGGAGACCTGGTATGTCTTCTTCA	0.956539
bad	AATATCTCTCTCAAAAGGTTTGAGATTAGAAACAGAGGAGATCTAATATGAAACCTTTT	0.917571
bad	CTTCAACACCATTACAAGGTGTGCTACCGGAACAGAGGAGACCGGTAATGCACCTTGTA	1.31787
bad	CTGAGTCTGATAACTAGCGCATATACCTGCAACAGAGGAGAGCAGGTATGTGCGCTAGT	1.09784
bad	CTAGCTACACTACGTGCCCGCCGAGGAGAAAACAGAGGAGATTCTCCATGGCGGGCACG	0.904202
optimized	CTGAGTCTGATAACTAGCGCAATAATACTAAACAGAGGAGATAGTATATGTGCGCTAGT	1.83906
optimized	AATATCTCTCTCAAAAGGTTTTCATCTTCTAACAGAGGAGAAGAAGAATGAAACCTTTT	7.62836
optimized	CTGTCCAACCTGAAGAAGAATCTAATCTTAAACAGAGGAGATAAGATATGATTCTTCTT	4.67543
optimized	GAAATTCCATCTAGTATTGTTTCACCTTCTAACAGAGGAGAAGAAGGATGAACAATACT	11.1648
optimized	CGAGGAGAATTAGTCTGAGTCATAATCTTAAACAGAGGAGATAAGATATGGACTCAGAC	2.6114
optimized	CTGATAACTAGCGCATATACCTCATCTTCTAACAGAGGAGAAGAAGAATGGGTATATGC	1.80483
optimized	AAGGTTTGAGATTAGACTTCCTAAGCTCTAAACAGAGGAGATAGAGCATGGGAAGTCTA	2.51777
optimized	GTTTGAGATTAGACTTCCTAATTATTCTCTAACAGAGGAGAAGAGAAATGTTAGGAAGT	5.26246
background	CTGAGTCTGATAACTAGCGCAATAATACTAAACAGAGGAGATAGTATATGTGCGCTAGT	0.957711
background	AATATCTCTCTCAAAAGGTTTTCATCTTCTAACAGAGGAGAAGAAGAATGAAACCTTTT	1.00564
background	CTGTCCAACCTGAAGAAGAATCTAATCTTAAACAGAGGAGATAAGATATGATTCTTCTT	0.954801
background	GAAATTCCATCTAGTATTGTTTCACCTTCTAACAGAGGAGAAGAAGGATGAACAATACT	1.09608
background	CGAGGAGAATTAGTCTGAGTCATAATCTTAAACAGAGGAGATAAGATATGGACTCAGAC	1.007
background	CTGATAACTAGCGCATATACCTCATCTTCTAACAGAGGAGAAGAAGAATGGGTATATGC	1.00273
background	AAGGTTTGAGATTAGACTTCCTAAGCTCTAAACAGAGGAGATAGAGCATGGGAAGTCTA	1.09838
background	GTTTGAGATTAGACTTCCTAATTATTCTCTAACAGAGGAGAAGAGAAATGTTAGGAAGT	0.973061

## Sheet: Figure 4H
Type	Toehold Sequence	Experimental fold change (triplicate)
good	CTTAAGCTTAAGTACACAATTTTGCATAGAAACAGAGGAGATCTATGATGAATTGTGTA	0.935527
good	TGCCACCAACACCCAACAATTTAATGTTGAAACAGAGGAGATCAACAATGAATTGTTGG	1.20262
good	AATTTTGAAGGTCACACTTTTCTAATAGCAAACAGAGGAGATGCTATATGAAAAGTGTG	2.31082
good	ACTTCTACTAAGCCACAAGTGCCATCTTTAAACAGAGGAGATAAAGAATGCACTTGTGG	5.35363
good	CACTAGTGTAGGTGCACTTAATGGCATTACAACAGAGGAGAGTAATGATGTTAAGTGCA	0.950362
bad	TGTATAAACCCACAAATGTAAGTGAAAAAAAACAGAGGAGATTTTTTATGTTACATTTG	0.474535
bad	AATGTCCACACCCAAATTATTGAGTATTTTAACAGAGGAGAAAAATAATGAATAATTTG	0.566833
bad	GTTGTTTAATCCTTTAATAAAGTATAAATAAACAGAGGAGATATTTAATGTTTATTAAA	0.618257
bad	ATCAAAGTGTCCCTTATTTACAACATTAAAAACAGAGGAGATTTAATATGGTAAATAAG	0.647502
optimized	TCCTTCGGCATCTACATCTATATAAAACGAAACAGAGGAGATCGTTTATGATAGATGTA	13.9305
optimized	CTCATTATTATCTGCTGGTCTTCCCCTCCAAACAGAGGAGATGGAGGATGAGACCAGCA	1.38914
optimized	GATGGTTAAAACCCGACAACTATAGATCTAAACAGAGGAGATAGATCATGAGTTGTCGG	6.59089
optimized	TTCATTATTATCTGCTGCTCTTCCCCTCCAAACAGAGGAGATGGAGGATGAGAGCAGCA	2.16454
background	TGTATAAACCCACAAATGTAAGTGAAAAAAAACAGAGGAGATTTTTTATGTTACATTTG	1.11177
background	AATGTCCACACCCAAATTATTGAGTATTTTAACAGAGGAGAAAAATAATGAATAATTTG	1.00039
background	GTTGTTTAATCCTTTAATAAAGTATAAATAAACAGAGGAGATATTTAATGTTTATTAAA	1.03784
background	ATCAAAGTGTCCCTTATTTACAACATTAAAAACAGAGGAGATTTAATATGGTAAATAAG	1.02826
background	TCCTTCGGCATCTACATCTATATAAAACGAAACAGAGGAGATCGTTTATGATAGATGTA	1.02048
background	CTCATTATTATCTGCTGGTCTTCCCCTCCAAACAGAGGAGATGGAGGATGAGACCAGCA	0.808524
background	GATGGTTAAAACCCGACAACTATAGATCTAAACAGAGGAGATAGATCATGAGTTGTCGG	0.954226
background	TTCATTATTATCTGCTGCTCTTCCCCTCCAAACAGAGGAGATGGAGGATGAGAGCAGCA	1.0871
